# Supplementary material for: Direct mosquito feedings on dengue-2 virus-infected people reveal dynamics of human infectiousness
Source: PLoS Negl Trop Dis. 2023 Sep 1;17(9):e0011593. doi: 10.1371/journal.pntd.0011593 (PMC10501553; doi:10.1371/journal.pntd.0011593)
Supplement: S1 File — (CSV) [file pntd.0011593.s002.csv]

seq	sample_id	sex	age	part_id	diagnosis	DoI	result_deng	viremia	num_tested	num_pos	EIP	fracPos	num_neg	bin_EIP
5	POD0018	Male	18	7	deng2	4	DENV-2	6.23	1	0	14	0	1	2
10	POD0025	Female	16	11	deng2	4	negative	2.4	20	0	13	0	20	2
12	POD0028	Male	11	14	deng2	3	DENV-2	2.33	16	3	14	0.1875	13	2
13	POD0029	Male	12	15	deng2	2	DENV-2	6.4	15	2	14	0.133333333	13	2
16	POD0037	Male	80	18	deng2	1	DENV-2	7.05	19	0	15	0	19	2
19	POD0042	Female	15	20	deng2	1	DENV-2	5.8	20	5	14	0.25	15	2
20	POD0043	Female	15	20	deng2	2	DENV-2	5.9	20	7	14	0.35	13	2
36	POD0062	Male	11	27	deng2	3	DENV-2	2.25	25	4	12	0.16	21	2
39	POD0065	Male	22	29	deng2	1	DENV-2	6	20	6	13	0.3	14	2
40	POD0066	Male	22	29	deng2	2	DENV-2	5.6	19	8	15	0.421052632	11	2
41	POD0068	Male	17	30	deng2	1	DENV-2	4.83	19	0	13	0	19	2
42	POD0069	Male	17	30	deng2	2	DENV-2	4.9	20	1	13	0.05	19	2
43	POD0070	Male	11	31	deng2	1	negative	7.85	20	7	13	0.35	13	2
64	POD0118	Female	27	65	deng2	1	DENV-2	8.75	14	0	7	0	14	1
65	POD0118	Female	27	65	deng2	1	DENV-2	8.75	18	6	14	0.333333333	12	2
66	POD0120	Male	63	68	deng2	3	DENV-2	4.9	22	0	7	0	22	1
67	POD0120	Male	63	68	deng2	3	DENV-2	4.9	23	0	14	0	23	2
68	POD0122	Female	29	70	deng2	2	DENV-2	2.1	19	0	7	0	19	1
69	POD0122	Female	29	70	deng2	2	DENV-2	2.1	16	0	12	0	16	2
72	POD0123	Male	17	71	deng2	5	NA	6.05	17	0	7	0	17	1
73	POD0123	Male	17	71	deng2	5	NA	6.05	10	0	14	0	10	2
76	POD0125	Male	17	72	deng2	2	DENV-2	5.5	23	0	7	0	23	1
77	POD0125	Male	17	72	deng2	2	DENV-2	5.5	9	3	14	0.333333333	6	2
78	POD0126	Male	18	72	deng2	3	DENV-2	2.1	20	0	7	0	20	1
79	POD0126	Male	18	72	deng2	3	DENV-2	2.1	19	2	14	0.105263158	17	2
80	POD0128	Male	31	73	deng2	2	DENV-2	6.05	19	0	7	0	19	1
81	POD0128	Male	31	73	deng2	2	DENV-2	6.05	14	2	13	0.142857143	12	2
84	POD0132	Female	10	78	deng2	3	DENV-2	5.45	20	0	7	0	20	1
85	POD0132	Female	10	78	deng2	3	DENV-2	5.45	14	1	13	0.071428571	13	2
86	POD0133	Female	10	78	deng2	4	negative	2.1	17	0	7	0	17	1
87	POD0134	Female	20	79	deng2	2	DENV-2	9.1	11	1	7	0.090909091	10	1
88	POD0134	Female	20	79	deng2	2	DENV-2	9.1	17	6	14	0.352941176	11	2
89	POD0136	Male	12	81	deng2	1	DENV-2	2.2	13	0	8	0	13	1
90	POD0136	Male	12	81	deng2	1	DENV-2	2.2	18	0	13	0	18	2
91	POD0137	Male	10	82	deng2	1	DENV-2	5.65	11	0	8	0	11	1
92	POD0137	Male	10	82	deng2	1	DENV-2	5.65	20	1	15	0.05	19	2
93	POD0138	Female	5	83	deng2	1	DENV-2	6.8	8	0	8	0	8	1
94	POD0138	Female	5	83	deng2	1	DENV-2	6.8	16	0	16	0	16	2
95	POD0139	Female	13	84	deng2	3	DENV-2	5.6	11	0	8	0	11	1
96	POD0139	Female	13	84	deng2	3	DENV-2	5.6	6	0	14	0	6	2
103	POD0142	Male	16	86	deng2	2	DENV-2	6.65	19	0	7	0	19	1
104	POD0142	Male	16	86	deng2	2	DENV-2	6.65	20	9	14	0.45	11	2
105	POD0144	Male	16	86	deng2	3	DENV-2	5.05	20	0	8	0	20	1
106	POD0144	Male	16	86	deng2	3	DENV-2	5.05	20	3	15	0.15	17	2
109	POD0149	Female	20	90	deng2	4	DENV-2	6.85	8	0	8	0	8	1
110	POD0150	Female	20	90	deng2	5	DENV-2	6.6	15	0	7	0	15	1
111	POD0151	Female	16	91	deng2	3	DENV-2	7.75	20	2	8	0.1	18	1
114	POD0153	Female	45	92	deng2	4	negative	2	17	0	8	0	17	1
115	POD0153	Female	45	92	deng2	4	negative	2	12	0	13	0	12	2
116	POD0154	Female	40	93	deng2	4	negative	5.85	20	0	7	0	20	1
